# Supplementary material for: Annotation of Potential Vaccine Targets and Designing of mRNA-Based Multi-Epitope Vaccine against Lumpy Skin Disease Virus via Reverse Vaccinology and Agent-Based Modeling
Source: Bioengineering (Basel). 2023 Mar 28;10(4):430. doi: 10.3390/bioengineering10040430 (PMC10135540; doi:10.3390/bioengineering10040430)
Supplement: Supplementary file 1 [file bioengineering-10-00430-s001.zip]

Archive with 1 entries (1 files):
- bioengineering-2233708-supplementary.pdf
